# Supplementary material for: Pork Quality and Expression of Genes Involved in Muscularity and Fat Deposition in Different Commercial Lines and Sexes of Pigs
Source: Animals (Basel). 2025 Nov 21;15(23):3363. doi: 10.3390/ani15233363 (PMC12691475; doi:10.3390/ani15233363)
Supplement: Supplementary file 1 [file animals-15-03363-s001.zip]

Archive with 1 entries (1 files):
- animals-3943032-supplementary.pdf
